# Supplementary material for: Effects of different exercises on motor and non-motor abilities in patients with Parkinson disease—a network meta-analysis of randomized controlled trials
Source: Front Physiol. 2026 May 1;17:1809614. doi: 10.3389/fphys.2026.1809614 (PMC13175863; doi:10.3389/fphys.2026.1809614)
Supplement: Supplementary file 1 [file DataSheet1.csv]

Treatment	CON	CT	DT	NW	qigong	TT	VRT
CON	-	-25.42 (-77.04, 28.27)	-35.41 (-93.37, 24.47)	-8.98 (-66.66, 48.15)	-9.96 (-61.69, 42.18)	-11.74 (-61.11, 38.67)	-15.79 (-69.37, 38.54)
CT	25.42 (-28.27, 77.04)	-	-9.99 (-84.31, 64.54)	16.44 (-59.83, 91.96)	15.46 (-57.82, 87.34)	13.67 (-54.41, 80.16)	9.63 (-56.95, 73.72)
DT	35.41 (-24.47, 93.37)	9.99 (-64.54, 84.31)	-	26.42 (-54.22, 107.09)	25.45 (-52.67, 101.19)	23.66 (-52.02, 96.81)	19.61 (-58.64, 93.85)
NW	8.98 (-48.15, 66.66)	-16.44 (-91.96, 59.83)	-26.42 (-107.09, 54.22)	-	-0.97 (-77.54, 74.84)	-2.76 (-78.00, 72.87)	-6.81 (-84.81, 70.50)
qigong	9.96 (-42.18, 61.69)	-15.46 (-87.34, 57.82)	-25.45 (-101.19, 52.67)	0.97 (-74.84, 77.54)	-	-1.79 (-73.27, 69.51)	-5.83 (-78.43, 68.03)
TT	11.74 (-38.67, 61.11)	-13.67 (-80.16, 54.41)	-23.66 (-96.81, 52.02)	2.76 (-72.87, 78.00)	1.79 (-69.51, 73.27)	-	-4.05 (-75.33, 68.40)
VRT	15.79 (-38.54, 69.37)	-9.63 (-73.72, 56.95)	-19.61 (-93.85, 58.64)	6.81 (-70.50, 84.81)	5.83 (-68.03, 78.43)	4.05 (-68.40, 75.33)	-
