# Supplementary material for: Effects of different exercises on motor and non-motor abilities in patients with Parkinson disease—a network meta-analysis of randomized controlled trials
Source: Front Physiol. 2026 May 1;17:1809614. doi: 10.3389/fphys.2026.1809614 (PMC13175863; doi:10.3389/fphys.2026.1809614)
Supplement: Supplementary file 2 [file DataSheet2.csv]

Treatment	AQT	BLT	BOX	CON	CT	DT	NW	qigong	RT	TT	VRT	Yoga
AQT	-	1.27 (-1.55, 4.03)	0.60 (-9.13, 10.24)	4.06 (-2.69, 10.76)	1.90 (-5.68, 9.31)	-2.20 (-9.37, 4.93)	-4.37 (-13.05, 4.36)	0.79 (-5.36, 6.88)	1.57 (-6.33, 9.41)	-1.02 (-11.40, 9.20)	-1.31 (-8.68, 5.86)	4.75 (-2.55, 12.14)
BLT	-1.27 (-4.03, 1.55)	-	-0.67 (-9.94, 8.51)	2.79 (-3.33, 8.98)	0.63 (-6.46, 7.64)	-3.46 (-10.11, 3.22)	-5.64 (-13.82, 2.74)	-0.47 (-5.97, 5.02)	0.30 (-7.12, 7.72)	-2.29 (-12.25, 7.64)	-2.57 (-9.31, 4.22)	3.48 (-3.36, 10.35)
BOX	-0.60 (-10.24, 9.13)	0.67 (-8.51, 9.94)	-	3.46 (-3.49, 10.21)	1.30 (-6.25, 8.66)	-2.80 (-10.16, 4.42)	-4.97 (-13.85, 3.86)	0.19 (-7.33, 7.56)	0.97 (-4.59, 6.41)	-1.62 (-12.01, 8.80)	-1.91 (-8.91, 4.93)	4.15 (-4.04, 12.18)
CON	-4.06 (-10.76, 2.69)	-2.79 (-8.98, 3.33)	-3.46 (-10.21, 3.49)	-	-2.15 (-5.51, 1.17)	-6.25 (-8.75, -3.76)	-8.43 (-13.80, -2.98)	-3.26 (-6.19, -0.33)	-2.49 (-6.64, 1.65)	-5.08 (-12.77, 2.72)	-5.36 (-8.15, -2.64)	0.69 (-3.41, 4.90)
CT	-1.90 (-9.31, 5.68)	-0.63 (-7.64, 6.46)	-1.30 (-8.66, 6.25)	2.15 (-1.17, 5.51)	-	-4.10 (-8.35, 0.05)	-6.28 (-12.57, 0.12)	-1.11 (-5.54, 3.31)	-0.33 (-5.42, 4.79)	-2.93 (-11.30, 5.57)	-3.21 (-6.86, 0.48)	2.85 (-2.40, 8.19)
DT	2.20 (-4.93, 9.37)	3.46 (-3.22, 10.11)	2.80 (-4.42, 10.16)	6.25 (3.76, 8.75)	4.10 (-0.05, 8.35)	-	-2.18 (-8.11, 3.78)	2.99 (-0.85, 6.88)	3.77 (-0.99, 8.68)	1.17 (-6.96, 9.31)	0.89 (-2.84, 4.66)	6.95 (2.19, 11.87)
NW	4.37 (-4.36, 13.05)	5.64 (-2.74, 13.82)	4.97 (-3.86, 13.85)	8.43 (2.98, 13.80)	6.28 (-0.12, 12.57)	2.18 (-3.78, 8.11)	-	5.17 (-0.98, 11.29)	5.94 (-0.99, 12.77)	3.35 (-2.21, 8.85)	3.07 (-3.17, 9.08)	9.12 (2.30, 15.95)
qigong	-0.79 (-6.88, 5.36)	0.47 (-5.02, 5.97)	-0.19 (-7.56, 7.33)	3.26 (0.33, 6.19)	1.11 (-3.31, 5.54)	-2.99 (-6.88, 0.85)	-5.17 (-11.29, 0.98)	-	0.77 (-4.29, 5.83)	-1.82 (-10.09, 6.53)	-2.10 (-6.19, 1.91)	3.96 (-0.20, 8.10)
RT	-1.57 (-9.41, 6.33)	-0.30 (-7.72, 7.12)	-0.97 (-6.41, 4.59)	2.49 (-1.65, 6.64)	0.33 (-4.79, 5.42)	-3.77 (-8.68, 0.99)	-5.94 (-12.77, 0.99)	-0.77 (-5.83, 4.29)	-	-2.59 (-11.42, 6.19)	-2.88 (-7.05, 1.26)	3.18 (-2.78, 9.02)
TT	1.02 (-9.20, 11.40)	2.29 (-7.64, 12.25)	1.62 (-8.80, 12.01)	5.08 (-2.72, 12.77)	2.93 (-5.57, 11.30)	-1.17 (-9.31, 6.96)	-3.35 (-8.85, 2.21)	1.82 (-6.53, 10.09)	2.59 (-6.19, 11.42)	-	-0.28 (-8.50, 7.88)	5.77 (-2.97, 14.55)
VRT	1.31 (-5.86, 8.68)	2.57 (-4.22, 9.31)	1.91 (-4.93, 8.91)	5.36 (2.64, 8.15)	3.21 (-0.48, 6.86)	-0.89 (-4.66, 2.84)	-3.07 (-9.08, 3.17)	2.10 (-1.91, 6.19)	2.88 (-1.26, 7.05)	0.28 (-7.88, 8.50)	-	6.06 (1.09, 11.09)
Yoga	-4.75 (-12.14, 2.55)	-3.48 (-10.35, 3.36)	-4.15 (-12.18, 4.04)	-0.69 (-4.90, 3.41)	-2.85 (-8.19, 2.40)	-6.95 (-11.87, -2.19)	-9.12 (-15.95, -2.30)	-3.96 (-8.10, 0.20)	-3.18 (-9.02, 2.78)	-5.77 (-14.55, 2.97)	-6.06 (-11.09, -1.09)	-
