# Supplementary material for: Effects of different exercises on motor and non-motor abilities in patients with Parkinson disease—a network meta-analysis of randomized controlled trials
Source: Front Physiol. 2026 May 1;17:1809614. doi: 10.3389/fphys.2026.1809614 (PMC13175863; doi:10.3389/fphys.2026.1809614)
Supplement: Supplementary file 3 [file DataSheet3.csv]

Treatment	CON	CT	DT	RT	ST	TT	VRT	Yoga
CON	-	0.30 (-1.32, 1.93)	-1.99 (-3.61, -0.34)	-2.91 (-4.53, -1.28)	-1.05 (-2.85, 0.74)	-0.51 (-2.84, 1.80)	-0.58 (-2.88, 1.76)	-0.42 (-1.87, 1.05)
CT	-0.30 (-1.93, 1.32)	-	-2.29 (-4.53, 0.00)	-3.21 (-5.52, -0.92)	-1.36 (-3.77, 1.10)	-0.81 (-3.62, 2.03)	-0.89 (-3.70, 2.00)	-0.72 (-2.87, 1.45)
DT	1.99 (0.34, 3.61)	2.29 (-0.00, 4.53)	-	-0.92 (-3.23, 1.37)	0.93 (-1.50, 3.36)	1.48 (-1.37, 4.29)	1.41 (-1.41, 4.24)	1.57 (-0.61, 3.75)
RT	2.91 (1.28, 4.53)	3.21 (0.92, 5.52)	0.92 (-1.37, 3.23)	-	1.85 (-0.56, 4.28)	2.40 (-0.41, 5.23)	2.32 (-0.49, 5.15)	2.49 (0.35, 4.69)
ST	1.05 (-0.74, 2.85)	1.36 (-1.10, 3.77)	-0.93 (-3.36, 1.50)	-1.85 (-4.28, 0.56)	-	0.55 (-2.43, 3.50)	0.47 (-2.47, 3.41)	0.64 (-1.18, 2.42)
TT	0.51 (-1.80, 2.84)	0.81 (-2.03, 3.62)	-1.48 (-4.29, 1.37)	-2.40 (-5.23, 0.41)	-0.55 (-3.50, 2.43)	-	-0.08 (-3.36, 3.21)	0.09 (-2.68, 2.87)
VRT	0.58 (-1.76, 2.88)	0.89 (-2.00, 3.70)	-1.41 (-4.24, 1.41)	-2.32 (-5.15, 0.49)	-0.47 (-3.41, 2.47)	0.08 (-3.21, 3.36)	-	0.17 (-2.57, 2.87)
Yoga	0.42 (-1.05, 1.87)	0.72 (-1.45, 2.87)	-1.57 (-3.75, 0.61)	-2.49 (-4.69, -0.35)	-0.64 (-2.42, 1.18)	-0.09 (-2.87, 2.68)	-0.17 (-2.87, 2.57)	-
