# Supplementary material for: Effects of different exercises on motor and non-motor abilities in patients with Parkinson disease—a network meta-analysis of randomized controlled trials
Source: Front Physiol. 2026 May 1;17:1809614. doi: 10.3389/fphys.2026.1809614 (PMC13175863; doi:10.3389/fphys.2026.1809614)
Supplement: Supplementary file 4 [file DataSheet4.csv]

Treatment	AQT	BLT	BOX	CON	CT	DT	qigong	RT	ST	TT	VRT	Yoga
AQT	-	-8.13 (-15.22, -1.01)	-0.60 (-17.05, 15.64)	-8.71 (-18.16, 0.75)	-6.71 (-17.66, 4.26)	-10.02 (-22.03, 2.21)	-10.22 (-21.01, 0.54)	-3.24 (-13.07, 6.62)	-11.46 (-23.13, 0.18)	-6.61 (-18.41, 5.17)	-8.40 (-19.43, 2.43)	-11.56 (-27.68, 4.70)
BLT	8.13 (1.01, 15.22)	-	7.54 (-8.33, 23.61)	-0.58 (-9.35, 8.39)	1.42 (-9.10, 11.90)	-1.89 (-13.60, 9.76)	-2.09 (-11.65, 7.67)	4.89 (-4.08, 14.08)	-3.33 (-14.52, 8.05)	1.52 (-9.62, 12.79)	-0.27 (-10.64, 10.10)	-3.43 (-19.23, 12.42)
BOX	0.60 (-15.64, 17.05)	-7.54 (-23.61, 8.33)	-	-8.11 (-22.32, 5.65)	-6.11 (-21.21, 8.57)	-9.42 (-25.56, 6.59)	-9.62 (-25.62, 6.56)	-2.65 (-15.94, 10.44)	-10.86 (-26.62, 4.57)	-6.01 (-21.76, 9.57)	-7.80 (-22.92, 6.99)	-10.96 (-30.36, 8.12)
CON	8.71 (-0.75, 18.16)	0.58 (-8.39, 9.35)	8.11 (-5.65, 22.32)	-	2.00 (-3.92, 7.91)	-1.31 (-9.12, 6.41)	-1.51 (-9.71, 6.78)	5.47 (0.73, 10.17)	-2.75 (-9.74, 4.20)	2.10 (-4.88, 8.95)	0.31 (-5.72, 6.20)	-2.85 (-15.90, 10.27)
CT	6.71 (-4.26, 17.66)	-1.42 (-11.90, 9.10)	6.11 (-8.57, 21.21)	-2.00 (-7.91, 3.92)	-	-3.31 (-13.22, 6.51)	-3.51 (-13.65, 6.58)	3.46 (-3.33, 10.29)	-4.75 (-13.99, 4.46)	0.10 (-9.05, 9.37)	-1.69 (-8.45, 5.03)	-4.85 (-19.19, 9.65)
DT	10.02 (-2.21, 22.03)	1.89 (-9.76, 13.60)	9.42 (-6.59, 25.56)	1.31 (-6.41, 9.12)	3.31 (-6.51, 13.22)	-	-0.20 (-11.37, 11.23)	6.77 (-2.33, 15.91)	-1.44 (-11.83, 9.02)	3.41 (-7.05, 13.84)	1.62 (-8.12, 11.51)	-1.54 (-16.94, 14.03)
qigong	10.22 (-0.54, 21.01)	2.09 (-7.67, 11.65)	9.62 (-6.56, 25.62)	1.51 (-6.78, 9.71)	3.51 (-6.58, 13.65)	0.20 (-11.23, 11.37)	-	6.98 (-2.23, 16.05)	-1.24 (-11.94, 9.52)	3.61 (-7.31, 14.42)	1.82 (-8.48, 11.84)	-1.34 (-16.81, 14.16)
RT	3.24 (-6.62, 13.07)	-4.89 (-14.08, 4.08)	2.65 (-10.44, 15.94)	-5.47 (-10.17, -0.73)	-3.46 (-10.29, 3.33)	-6.77 (-15.91, 2.33)	-6.98 (-16.05, 2.23)	-	-8.21 (-16.77, 0.08)	-3.36 (-11.76, 4.99)	-5.15 (-12.01, 1.59)	-8.32 (-22.39, 5.69)
ST	11.46 (-0.18, 23.13)	3.33 (-8.05, 14.52)	10.86 (-4.57, 26.62)	2.75 (-4.20, 9.74)	4.75 (-4.46, 13.99)	1.44 (-9.02, 11.83)	1.24 (-9.52, 11.94)	8.21 (-0.08, 16.77)	-	4.85 (-3.61, 13.28)	3.06 (-6.10, 12.12)	-0.10 (-14.99, 14.93)
TT	6.61 (-5.17, 18.41)	-1.52 (-12.79, 9.62)	6.01 (-9.57, 21.76)	-2.10 (-8.95, 4.88)	-0.10 (-9.37, 9.05)	-3.41 (-13.84, 7.05)	-3.61 (-14.42, 7.31)	3.36 (-4.99, 11.76)	-4.85 (-13.28, 3.61)	-	-1.79 (-10.85, 7.42)	-4.95 (-19.87, 10.10)
VRT	8.40 (-2.43, 19.43)	0.27 (-10.10, 10.64)	7.80 (-6.99, 22.92)	-0.31 (-6.20, 5.72)	1.69 (-5.03, 8.45)	-1.62 (-11.51, 8.12)	-1.82 (-11.84, 8.48)	5.15 (-1.59, 12.01)	-3.06 (-12.12, 6.10)	1.79 (-7.42, 10.85)	-	-3.16 (-17.61, 11.42)
Yoga	11.56 (-4.70, 27.68)	3.43 (-12.42, 19.23)	10.96 (-8.12, 30.36)	2.85 (-10.27, 15.90)	4.85 (-9.65, 19.19)	1.54 (-14.03, 16.94)	1.34 (-14.16, 16.81)	8.32 (-5.69, 22.39)	0.10 (-14.93, 14.99)	4.95 (-10.10, 19.87)	3.16 (-11.42, 17.61)	-
