# Supplementary material for: Effects of different exercises on motor and non-motor abilities in patients with Parkinson disease—a network meta-analysis of randomized controlled trials
Source: Front Physiol. 2026 May 1;17:1809614. doi: 10.3389/fphys.2026.1809614 (PMC13175863; doi:10.3389/fphys.2026.1809614)
Supplement: Supplementary file 5 [file DataSheet5.csv]

Treatment	AQT	BLT	CON	CT	DT	NW	qigong	RT	ST	TT	VRT	WT	Yoga
AQT	-	0.11 (-2.18, 2.39)	-0.70 (-4.17, 2.76)	0.90 (-3.07, 4.85)	2.41 (-1.50, 6.23)	0.19 (-4.18, 4.64)	0.84 (-2.63, 4.29)	0.41 (-2.93, 3.71)	-0.45 (-5.76, 4.75)	-0.17 (-4.36, 4.06)	1.79 (-2.14, 5.67)	1.14 (-3.26, 5.56)	-3.79 (-7.79, 0.16)
BLT	-0.11 (-2.39, 2.18)	-	-0.81 (-3.39, 1.75)	0.79 (-2.42, 4.04)	2.30 (-0.79, 5.40)	0.08 (-3.67, 3.82)	0.73 (-1.82, 3.30)	0.30 (-2.08, 2.66)	-0.56 (-5.34, 4.16)	-0.28 (-3.81, 3.24)	1.68 (-1.48, 4.86)	1.02 (-2.71, 4.75)	-3.90 (-7.16, -0.62)
CON	0.70 (-2.76, 4.17)	0.81 (-1.75, 3.39)	-	1.60 (-0.51, 3.72)	3.11 (1.30, 4.91)	0.89 (-1.85, 3.64)	1.54 (0.03, 3.08)	1.11 (-0.28, 2.48)	0.25 (-3.73, 4.18)	0.53 (-1.87, 2.94)	2.48 (0.43, 4.53)	1.83 (-0.94, 4.57)	-3.09 (-5.52, -0.65)
CT	-0.90 (-4.85, 3.07)	-0.79 (-4.04, 2.42)	-1.60 (-3.72, 0.51)	-	1.51 (-1.28, 4.30)	-0.71 (-3.96, 2.52)	-0.06 (-2.60, 2.46)	-0.49 (-2.79, 1.82)	-1.35 (-5.90, 3.09)	-1.07 (-3.76, 1.60)	0.89 (-2.00, 3.80)	0.24 (-3.06, 3.47)	-4.69 (-7.86, -1.52)
DT	-2.41 (-6.23, 1.50)	-2.30 (-5.40, 0.79)	-3.11 (-4.91, -1.30)	-1.51 (-4.30, 1.28)	-	-2.22 (-5.51, 1.01)	-1.57 (-3.88, 0.80)	-2.00 (-4.27, 0.25)	-2.86 (-7.26, 1.45)	-2.59 (-5.59, 0.41)	-0.63 (-3.35, 2.09)	-1.28 (-4.62, 1.97)	-6.20 (-9.13, -3.18)
NW	-0.19 (-4.64, 4.18)	-0.08 (-3.82, 3.67)	-0.89 (-3.64, 1.85)	0.71 (-2.52, 3.96)	2.22 (-1.01, 5.51)	-	0.65 (-2.47, 3.74)	0.22 (-2.85, 3.26)	-0.64 (-5.48, 4.12)	-0.36 (-3.05, 2.41)	1.60 (-1.81, 4.99)	0.94 (-1.89, 3.75)	-3.98 (-7.62, -0.41)
qigong	-0.84 (-4.29, 2.63)	-0.73 (-3.30, 1.82)	-1.54 (-3.08, -0.03)	0.06 (-2.46, 2.60)	1.57 (-0.80, 3.88)	-0.65 (-3.74, 2.47)	-	-0.43 (-2.18, 1.35)	-1.29 (-5.53, 2.94)	-1.01 (-3.83, 1.87)	0.95 (-1.55, 3.44)	0.30 (-2.82, 3.43)	-4.63 (-7.11, -2.12)
RT	-0.41 (-3.71, 2.93)	-0.30 (-2.66, 2.08)	-1.11 (-2.48, 0.28)	0.49 (-1.82, 2.79)	2.00 (-0.25, 4.27)	-0.22 (-3.26, 2.85)	0.43 (-1.35, 2.18)	-	-0.86 (-5.06, 3.32)	-0.58 (-3.28, 2.12)	1.37 (-0.89, 3.62)	0.72 (-2.35, 3.72)	-4.20 (-6.68, -1.73)
ST	0.45 (-4.75, 5.76)	0.56 (-4.16, 5.34)	-0.25 (-4.18, 3.73)	1.35 (-3.09, 5.90)	2.86 (-1.45, 7.26)	0.64 (-4.12, 5.48)	1.29 (-2.94, 5.53)	0.86 (-3.32, 5.06)	-	0.28 (-4.30, 4.93)	2.24 (-2.26, 6.72)	1.59 (-3.29, 6.43)	-3.34 (-7.94, 1.35)
TT	0.17 (-4.06, 4.36)	0.28 (-3.24, 3.81)	-0.53 (-2.94, 1.87)	1.07 (-1.60, 3.76)	2.59 (-0.41, 5.59)	0.36 (-2.41, 3.05)	1.01 (-1.87, 3.83)	0.58 (-2.12, 3.28)	-0.28 (-4.93, 4.30)	-	1.96 (-1.21, 5.08)	1.31 (-1.44, 4.01)	-3.61 (-7.04, -0.23)
VRT	-1.79 (-5.67, 2.14)	-1.68 (-4.86, 1.48)	-2.48 (-4.53, -0.43)	-0.89 (-3.80, 2.00)	0.63 (-2.09, 3.35)	-1.60 (-4.99, 1.81)	-0.95 (-3.44, 1.55)	-1.37 (-3.62, 0.89)	-2.24 (-6.72, 2.26)	-1.96 (-5.08, 1.21)	-	-0.65 (-4.06, 2.73)	-5.57 (-8.66, -2.42)
WT	-1.14 (-5.56, 3.26)	-1.02 (-4.75, 2.71)	-1.83 (-4.57, 0.94)	-0.24 (-3.47, 3.06)	1.28 (-1.97, 4.62)	-0.94 (-3.75, 1.89)	-0.30 (-3.43, 2.82)	-0.72 (-3.72, 2.35)	-1.59 (-6.43, 3.29)	-1.31 (-4.01, 1.44)	0.65 (-2.73, 4.06)	-	-4.92 (-8.54, -1.28)
Yoga	3.79 (-0.16, 7.79)	3.90 (0.62, 7.16)	3.09 (0.65, 5.52)	4.69 (1.52, 7.86)	6.20 (3.18, 9.13)	3.98 (0.41, 7.62)	4.63 (2.12, 7.11)	4.20 (1.73, 6.68)	3.34 (-1.35, 7.94)	3.61 (0.23, 7.04)	5.57 (2.42, 8.66)	4.92 (1.28, 8.54)	-
