# Supplementary material for: Effects of different exercises on motor and non-motor abilities in patients with Parkinson disease—a network meta-analysis of randomized controlled trials
Source: Front Physiol. 2026 May 1;17:1809614. doi: 10.3389/fphys.2026.1809614 (PMC13175863; doi:10.3389/fphys.2026.1809614)
Supplement: Supplementary file 6 [file DataSheet6.csv]

Treatment	AQT	BLT	CON	CT	DT	NW	qigong	RT	ST	TT	VRT	WT	Yoga
AQT	-	0.35 (-3.81, 4.49)	0.59 (-4.03, 5.25)	2.46 (-4.17, 9.10)	8.55 (2.60, 14.38)	7.00 (0.19, 13.92)	1.44 (-3.59, 6.47)	0.25 (-4.57, 5.04)	0.32 (-5.46, 6.17)	3.90 (-1.21, 9.08)	2.41 (-5.08, 9.76)	9.05 (2.21, 15.89)	3.85 (-3.44, 11.09)
BLT	-0.35 (-4.49, 3.81)	-	0.24 (-2.70, 3.20)	2.11 (-3.40, 7.66)	8.20 (3.56, 12.81)	6.65 (0.82, 12.43)	1.09 (-2.12, 4.37)	-0.10 (-2.93, 2.75)	-0.03 (-4.72, 4.61)	3.55 (0.06, 7.06)	2.06 (-4.44, 8.58)	8.70 (2.83, 14.46)	3.50 (-2.74, 9.79)
CON	-0.59 (-5.25, 4.03)	-0.24 (-3.20, 2.70)	-	1.86 (-2.89, 6.70)	7.96 (4.26, 11.62)	6.41 (1.18, 11.64)	0.85 (-2.10, 3.85)	-0.34 (-3.16, 2.47)	-0.27 (-4.00, 3.40)	3.31 (0.52, 6.14)	1.82 (-4.01, 7.64)	8.46 (3.13, 13.62)	3.25 (-2.61, 9.21)
CT	-2.46 (-9.10, 4.17)	-2.11 (-7.66, 3.40)	-1.86 (-6.70, 2.89)	-	6.09 (0.02, 12.12)	4.54 (-2.36, 11.37)	-1.01 (-6.58, 4.50)	-2.21 (-7.72, 3.23)	-2.13 (-8.20, 3.77)	1.45 (-3.61, 6.39)	-0.05 (-7.56, 7.45)	6.59 (-0.45, 13.51)	1.39 (-6.25, 9.11)
DT	-8.55 (-14.38, -2.60)	-8.20 (-12.81, -3.56)	-7.96 (-11.62, -4.26)	-6.09 (-12.12, -0.02)	-	-1.55 (-7.98, 4.73)	-7.10 (-11.73, -2.33)	-8.30 (-12.87, -3.72)	-8.23 (-13.47, -3.08)	-4.65 (-9.28, -0.04)	-6.14 (-13.12, 0.75)	0.50 (-5.96, 6.89)	-4.70 (-11.50, 2.21)
NW	-7.00 (-13.92, -0.19)	-6.65 (-12.43, -0.82)	-6.41 (-11.64, -1.18)	-4.54 (-11.37, 2.36)	1.55 (-4.73, 7.98)	-	-5.56 (-11.49, 0.32)	-6.75 (-12.60, -0.96)	-6.68 (-12.99, -0.39)	-3.10 (-8.26, 2.07)	-4.59 (-12.29, 3.18)	2.05 (-3.71, 7.82)	-3.15 (-11.02, 4.54)
qigong	-1.44 (-6.47, 3.59)	-1.09 (-4.37, 2.12)	-0.85 (-3.85, 2.10)	1.01 (-4.50, 6.58)	7.10 (2.33, 11.73)	5.56 (-0.32, 11.49)	-	-1.19 (-4.62, 2.27)	-1.12 (-5.81, 3.61)	2.46 (-1.40, 6.31)	0.97 (-5.53, 7.45)	7.61 (1.62, 13.53)	2.40 (-4.02, 8.82)
RT	-0.25 (-5.04, 4.57)	0.10 (-2.75, 2.93)	0.34 (-2.47, 3.16)	2.21 (-3.23, 7.72)	8.30 (3.72, 12.87)	6.75 (0.96, 12.60)	1.19 (-2.27, 4.62)	-	0.07 (-4.49, 4.61)	3.65 (0.19, 7.14)	2.16 (-4.34, 8.56)	8.80 (2.88, 14.51)	3.60 (-2.32, 9.50)
ST	-0.32 (-6.17, 5.46)	0.03 (-4.61, 4.72)	0.27 (-3.40, 4.00)	2.13 (-3.77, 8.20)	8.23 (3.08, 13.47)	6.68 (0.39, 12.99)	1.12 (-3.61, 5.81)	-0.07 (-4.61, 4.49)	-	3.58 (-0.65, 7.92)	2.09 (-4.82, 8.97)	8.73 (2.39, 14.97)	3.52 (-3.50, 10.51)
TT	-3.90 (-9.08, 1.21)	-3.55 (-7.06, -0.06)	-3.31 (-6.14, -0.52)	-1.45 (-6.39, 3.61)	4.65 (0.04, 9.28)	3.10 (-2.07, 8.26)	-2.46 (-6.31, 1.40)	-3.65 (-7.14, -0.19)	-3.58 (-7.92, 0.65)	-	-1.49 (-7.95, 4.95)	5.15 (-0.09, 10.32)	-0.06 (-6.47, 6.35)
VRT	-2.41 (-9.76, 5.08)	-2.06 (-8.58, 4.44)	-1.82 (-7.64, 4.01)	0.05 (-7.45, 7.56)	6.14 (-0.75, 13.12)	4.59 (-3.18, 12.29)	-0.97 (-7.45, 5.53)	-2.16 (-8.56, 4.34)	-2.09 (-8.97, 4.82)	1.49 (-4.95, 7.95)	-	6.64 (-1.25, 14.43)	1.44 (-6.79, 9.82)
WT	-9.05 (-15.89, -2.21)	-8.70 (-14.46, -2.83)	-8.46 (-13.62, -3.13)	-6.59 (-13.51, 0.45)	-0.50 (-6.89, 5.96)	-2.05 (-7.82, 3.71)	-7.61 (-13.53, -1.62)	-8.80 (-14.51, -2.88)	-8.73 (-14.97, -2.39)	-5.15 (-10.32, 0.09)	-6.64 (-14.43, 1.25)	-	-5.20 (-13.06, 2.71)
Yoga	-3.85 (-11.09, 3.44)	-3.50 (-9.79, 2.74)	-3.25 (-9.21, 2.61)	-1.39 (-9.11, 6.25)	4.70 (-2.21, 11.50)	3.15 (-4.54, 11.02)	-2.40 (-8.82, 4.02)	-3.60 (-9.50, 2.32)	-3.52 (-10.51, 3.50)	0.06 (-6.35, 6.47)	-1.44 (-9.82, 6.79)	5.20 (-2.71, 13.06)	-
